# Supplementary material for: METTL3 promotes colorectal cancer metastasis by promoting the maturation of pri-microRNA-196b
Source: J Cancer Res Clin Oncol. 2022 Nov 8;149(8):5095–108. doi: 10.1007/s00432-022-04429-9 (PMC10349789; doi:10.1007/s00432-022-04429-9)
Supplement: Supplementary file 2 — Supplementary file2 (XLSX 52 KB) [file 432_2022_4429_MOESM2_ESM.xlsx]

## Sheet: Sheet1
Table S1. Differentially expressed miRNAs between NC and METTL3-knockdown cells.
MATURE-ID	pre-miRNA arm (5p or 3p)	PRE-ID	PRE-ACC	MATURE-SEED	MATURE-LENGTH	MATURE-SEQ	MATURE-ACC	Most_Abundant_Seq	Is_miRBaseMature_Most_Abundant_Seq	Si-1-1	Si-1-2	Si-1-3	NC-1	NC-2	NC-6	Si-1-1	Si-1-2	Si-1-3	NC-1	NC-2	NC-6	Si-1-1	Si-1-2	Si-1-3	NC-1	NC-2	NC-6	Si-1	NC	Si-1 vs NC Fold change	Si-1 vs NC P-value(unpaired)	Si-1 vs NC FDR
hsa-miR-3679-5p	5p	hsa-mir-3679	MI0016080	GAGGAU	23	UGAGGAUAUGGCAGGGAAGGGGA	MIMAT0018104	TGAGGATATGGCAGGGAAG	No		1		1		1	1				1	1	1	1		2	3	4	10.6667	13	0.820513	0.0248962	0.134921
hsa-miR-novel-chr5_32615	5p	hsa-mir-novel-chr5_32615	MYNO44	CUUGGG	22	UCUUGGGCCCCACCCCUGGAGA	hsa-miR-novel-chr5_32615	TCTTGGGCCCCACCCCTGGAGA	Yes	1	2	1	4	4	3	1	2	1	4	4	3	1	2	1	4	5	3	11.3333	14	0.809524	0.0161301	0.10162
hsa-miR-novel-chr12_4749	3p	hsa-mir-novel-chr12_4749	MYNO720	CUGAUG	24	UCUGAUGAUGAAGUUUGUCUGACU	hsa-miR-novel-chr12_4749	TCTGATGATGAAGTTTGTCTGACT	Yes	2	3	2	6	4	5	2	3	2	6	4	5	2	3	3	7	4	6	12.6667	15.6667	0.808511	0.0334717	0.162993
hsa-miR-4659a-3p	3p	hsa-mir-4659a	MI0017287	UUCUUC	22	UUUCUUCUUAGACAUGGCAACG	MIMAT0019727	TTTCTTCTTAGACATGGCAACG	Yes	3	4	4	4	6	5	3	4	4	4	6	5	5	9	8	11	13	11	17.3333	21.6667	0.8	0.0344159	0.164413
hsa-miR-196b-5p	5p	hsa-mir-196b	MI0001150	AGGUAG	22	UAGGUAGUUUCCUGUUGUUGGG	MIMAT0001080	TAGGTAGTTTCCTGTTGTTGGG	Yes	231	222	222	275	288	306	231	222	222	275	288	306	527	523	531	629	670	686	537	671.667	0.799504	0.00141484	0.0264799
hsa-miR-21-5p	5p	hsa-mir-21	MI0000077	AGCUUA	22	UAGCUUAUCAGACUGAUGUUGA	MIMAT0000076	TAGCTTATCAGACTGATGTTGAC	No	43928	43487	42184	59974	58495	59177	110590	108716	97683	148456	145912	157729	323236	316724	301582	396239	388334	404189	313857	396264	0.792041	0.000472446	0.0198427
hsa-miR-147b	3p	hsa-mir-147b	MI0005544	UGUGCG	22	GUGUGCGGAAAUGCUUCUGCUA	MIMAT0004928	GTGTGCGGAAATGCTTCTG	No					1		2	3	2	4	6	3	5	6	5	8	12	9	15.3333	19.6667	0.779661	0.0254815	0.136459
hsa-miR-224-5p	5p	hsa-mir-224	MI0000301	AAGUCA	21	CAAGUCACUAGUGGUUCCGUU	MIMAT0000281	CAAGTCACTAGTGGTTCCGTTTAG	No	15	14	15	19	21	23	54	58	67	90	85	95	192	205	211	260	247	285	212.667	274	0.776156	0.00796301	0.0676191
hsa-miR-542-3p	3p	hsa-mir-542	MI0003686	GUGACA	22	UGUGACAGAUUGAUAACUGAAA	MIMAT0003389	TGTGACAGATTGATAACTGAAA	Yes	14	12	13	20	18	16	14	12	13	20	18	16	37	29	36	54	50	42	44	58.6667	0.75	0.0276672	0.142776
hsa-miR-589-5p	5p	hsa-mir-589	MI0003599	GAGAAC	22	UGAGAACCACGUCUGCUCUGAG	MIMAT0004799	TGAGAACCACGTCTGCTCTGAGC	No	1	3	1	2	1	1	23	25	26	30	38	42	78	77	81	103	111	114	88.6667	119.333	0.743017	0.000931245	0.0263834
hsa-miR-novel-chr11_2324	5p	hsa-mir-novel-chr11_2324	MYNO70	AGGCAG	17	CAGGCAGCUGUUAACAG	hsa-miR-novel-chr11_2324	CAGGCAGCTGTTAACAG	Yes	1	2	1	4	3	1	1	2	1	4	3	1	1	2	1	6	7	3	11.3333	15.3333	0.73913	0.0326779	0.161467
hsa-miR-novel-chr6_36167	5p	hsa-mir-novel-chr6_36167	MYNO32	GCCAGC	22	CGCCAGCAUCUAAUGGGACUGC	hsa-miR-novel-chr6_36167	CGCCAGCATCTAATGGGACTGC	Yes	2	1	2	4	4	6	2	1	2	4	4	6	4	3	4	9	6	11	13.6667	18.6667	0.732143	0.0284602	0.144888
hsa-miR-1275	5p	hsa-mir-1275	MI0006415	UGGGGG	17	GUGGGGGAGAGGCUGUC	MIMAT0005929	GTGGGGGAGAGGCTGT	No	11	8	5	11	11	7	19	13	14	23	27	27	84	56	52	92	101	92	74	105	0.704762	0.0419166	0.186846
hsa-miR-450b-5p	5p	hsa-mir-450b	MI0005531	UUUGCA	22	UUUUGCAAUAUGUUCCUGAAUA	MIMAT0004909	TTTTGCAATATGTTCCTGAAT	No	15	20	16	29	26	21	19	19	18	30	37	27	45	44	40	67	77	60	53	78	0.679487	0.0083926	0.0695039
hsa-miR-novel-chr18_14317	5p	hsa-mir-novel-chr18_14317	MYNO672	AAUCUG	19	UAAUCUGAAGGUCCUGAGU	hsa-miR-novel-chr18_14317	CTGAAGGTCCTGAGT	No	184	212	201	373	346	276	213	157	154	361	424	319	1087	1127	1088	1798	1818	1663	1110.67	1769.67	0.627613	0.000197924	0.0133005
hsa-miR-novel-chr3_28529	5p	hsa-mir-novel-chr3_28529	MYNO736	GUAAUG	21	AGUAAUGAUGUGUGCCUGAAG	hsa-miR-novel-chr3_28529	AGTAATGATGTGTGCCTGAAG	Yes	14	15	19	40	48	39	14	15	19	40	48	39	18	18	24	53	63	47	30	64.3333	0.466321	0.00249445	0.0353077
hsa-miR-novel-chr4_30205	3p	hsa-mir-novel-chr4_30205	MYNO796	AAUGGA	17	AAAUGGAUUUUUGGAGC	hsa-miR-novel-chr4_30205	AAATGGATTTTTGGAGCAGG	No	3	2	2	6	5	4	30	26	25	104	109	72	140	116	102	369	382	266	129.333	349	0.370583	0.004592	0.0532038
hsa-miR-1246	5p	hsa-mir-1246	MI0006381	AUGGAU	19	AAUGGAUUUUUGGAGCAGG	MIMAT0005898	AATGGATTTTTGGAGCAGG	Yes	42	34	34	189	197	141	42	34	34	189	197	141	83	64	62	352	375	264	79.6667	340.333	0.234084	0.00164081	0.0285161
hsa-miR-449c-5p	5p	hsa-mir-449c	MI0003823	AGGCAG	25	UAGGCAGUGUAUUGCUAGCGGCUGU	MIMAT0010251	AGGCAGTGTATTGCTAGCGGCTGTT	No	14	16	17	4	5	8	74	70	66	22	20	22	157	156	148	49	43	47	163.667	56.3333	2.90532	5.6566e-06	0.000712732
hsa-miR-1303	3p	hsa-mir-1303	MI0006370	UUAGAG	22	UUUAGAGACGGGGUCUUGCUCU	MIMAT0005891	TTTAGAGACGGGGTCTTGCTCT	Yes	29	38	39	11	9	9	29	38	39	11	9	9	78	91	96	28	29	26	98.3333	37.6667	2.61062	0.000367053	0.0176297
hsa-miR-27b-5p	5p	hsa-mir-27b	MI0000440	GAGCUU	22	AGAGCUUAGCUGAUUGGUGAAC	MIMAT0004588	AGAGCTTAGCTGATTGGTGAAC	Yes	33	28	28	15	13	11	33	28	28	15	13	11	78	67	69	34	30	26	81.3333	40	2.03333	0.000542634	0.0209815
hsa-miR-328-3p	3p	hsa-mir-328	MI0000804	UGGCCC	22	CUGGCCCUCUCUGCCCUUCCGU	MIMAT0000752	CTGGCCCTCTCTGCCCTTCCGT	Yes	33	27	27	10	9	12	33	27	27	10	9	12	48	41	42	19	14	18	53.6667	27	1.98765	0.000562004	0.0209815
hsa-miR-25-5p	5p	hsa-mir-25	MI0000082	GGCGGA	21	AGGCGGAGACUUGGGCAAUUG	MIMAT0004498	AGGCGGAGACTTGGGCAATTGCT	No	11	9	9	4	6	3	40	44	41	23	25	17	114	115	106	58	64	37	121.667	63	1.93122	0.00248491	0.0353077
hsa-miR-novel-chrX_43669	5p	hsa-mir-novel-chrX_43669	MYNO815	UCUGCC	17	UUCUGCCCAGUGCUCUG	hsa-miR-novel-chrX_43669	TCTGCCCAGTGCTCTG	No	2	1	1		2	1	12	11	8	3	3	1	38	30	25	14	14	7	41	21.6667	1.89231	0.012183	0.0883489
hsa-miR-33b-3p	3p	hsa-mir-33b	MI0003646	AGUGCC	22	CAGUGCCUCGGCAGUGCAGCCC	MIMAT0004811	CAGTGCCTCGGCAGTGCAGCC	No				1			26	30	22	11	17	8	59	66	53	29	34	18	69.3333	37	1.87387	0.00586229	0.0609195
hsa-miR-148a-5p	5p	hsa-mir-148a	MI0000253	AAGUUC	22	AAAGUUCUGAGACACUCCGACU	MIMAT0004549	AAAGTTCTGAGACACTCCGACT	Yes	85	92	85	45	50	48	85	92	85	45	50	48	168	189	184	86	107	89	190.333	104	1.83013	0.000693651	0.0225549
hsa-miR-651-5p	5p	hsa-mir-651	MI0003666	UUAGGA	22	UUUAGGAUAAGCUUGACUUUUG	MIMAT0003321	TTTAGGATAAGCTTGACTTTTG	Yes	181	191	172	111	107	81	181	191	172	111	107	81	278	295	283	169	162	129	295.333	163.333	1.80816	0.000582883	0.0209838
hsa-miR-195-3p	3p	hsa-mir-195	MI0000489	CAAUAU	22	CCAAUAUUGGCUGUGCUGCUCC	MIMAT0004615	CCAATATTGGCTGTGCTGCTCCA	No	4	4	4	1		1	10	9	12	6	4	4	19	17	23	8	6	6	29.6667	16.6667	1.78	0.00232064	0.0349135
hsa-miR-152-3p	3p	hsa-mir-152	MI0000462	CAGUGC	21	UCAGUGCAUGACAGAACUUGG	MIMAT0000438	TCAGTGCATGACAGAACTTGG	Yes	29	37	28	13	14	18	29	37	28	13	14	18	81	83	86	35	42	51	93.3333	52.6667	1.77215	0.00110976	0.0263834
hsa-miR-374a-3p	3p	hsa-mir-374a	MI0000782	UUAUCA	22	CUUAUCAGAUUGUAUUGUAAUU	MIMAT0004688	CTTATCAGATTGTATTGTAATT	Yes	261	269	252	164	160	109	261	269	252	164	160	109	416	420	406	249	256	186	424	240.333	1.76422	0.00125635	0.0263834
hsa-miR-345-5p	5p	hsa-mir-345	MI0000825	CUGACU	22	GCUGACUCCUAGUCCAGGGCUC	MIMAT0000772	GCTGACTCCTAGTCCAGGGCTC	Yes	177	169	160	88	93	121	177	169	160	88	93	121	413	405	376	199	211	255	408	231.667	1.76115	0.000985022	0.0263834
hsa-miR-642a-3p	3p	hsa-mir-642a	MI0003657	GACACA	22	AGACACAUUUGGAGAGGGAACC	MIMAT0020924	AGACACATTTGGAGAGGGAAC	No	6	4	3	1	2	1	5	4	4	2	2	2	18	17	14	5	6	4	26.3333	15	1.75556	0.00105058	0.0263834
hsa-miR-27a-5p	5p	hsa-mir-27a	MI0000085	GGGCUU	22	AGGGCUUAGCUGCUUGUGAGCA	MIMAT0004501	AGGGCTTAGCTGCTTGTGAGC	No	328	310	322	234	248	216	497	475	447	287	326	177	1274	1207	1222	746	839	540	1244.33	718.333	1.73225	0.00438714	0.0514214
hsa-miR-7-1-3p	3p	hsa-mir-7-1	MI0000263	AACAAA	22	CAACAAAUCACAGUCUGCCAUA	MIMAT0004553	CAACAAATCACAGTCTGCCATA	Yes	107	98	87	53	64	54	107	98	87	53	64	54	227	205	177	111	131	99	213	123.667	1.72237	0.00656781	0.0653154
hsa-miR-1255a	5p	hsa-mir-1255a	MI0006389	GGAUGA	23	AGGAUGAGCAAAGAAAGUAGAUU	MIMAT0005906	AGGATGAGCAAAGAAAGTAGATT	Yes	40	37	37	21	21	19	40	37	37	21	21	19	62	55	57	30	30	32	68	40.6667	1.67213	0.000235256	0.0133008
hsa-miR-145-3p	3p	hsa-mir-145	MI0000461	GAUUCC	22	GGAUUCCUGGAAAUACUGUUCU	MIMAT0004601	GGATTCCTGGAAATACTGTTCT	Yes	36	44	40	21	20	17	36	44	40	21	20	17	83	102	89	52	53	49	101.333	61.3333	1.65217	0.00222188	0.0347885
hsa-miR-483-3p	3p	hsa-mir-483	MI0002467	CACUCC	21	UCACUCCUCUCCUCCCGUCUU	MIMAT0002173	TCACTCCTCTCCTCCCGTCTTC	No	3	3	2	1	2	3	7	9	4	3	2	4	33	32	25	13	15	15	40	24.3333	1.64384	0.00384076	0.0472132
hsa-miR-1287-5p	5p	hsa-mir-1287	MI0006349	GCUGGA	22	UGCUGGAUCAGUGGUUCGAGUC	MIMAT0005878	TGCTGGATCAGTGGTTCGAGTC	Yes	51	61	58	32	35	40	51	61	58	32	35	40	108	116	112	64	63	69	122	75.3333	1.61947	9.49102e-05	0.00797245
hsa-miR-200c-5p	5p	hsa-mir-200c	MI0000650	GUCUUA	22	CGUCUUACCCAGCAGUGUUUGG	MIMAT0004657	CGTCTTACCCAGCAGTGTTTGG	Yes	9	5	6	4	4	3	9	5	6	4	4	3	34	29	23	15	15	13	38.6667	24.3333	1.58904	0.0115852	0.0852403
hsa-miR-574-3p	3p	hsa-mir-574	MI0003581	ACGCUC	22	CACGCUCAUGCACACACCCACA	MIMAT0003239	CACGCTCATGCACACACCCACA	Yes	91	79	71	51	53	45	91	79	71	51	53	45	142	123	110	73	82	71	135	85.3333	1.58203	0.00737085	0.0660198
hsa-miR-3133	5p	hsa-mir-3133	MI0014153	AAAGAA	22	UAAAGAACUCUUAAAACCCAAU	MIMAT0014998	AAAGAACTCTTAAAACCCAAT	No	3	2	2	1	2	1	6	4	7	1	3	2	13	10	15	3	6	4	22.6667	14.3333	1.5814	0.00802723	0.0676191
hsa-miR-125b-1-3p	3p	hsa-mir-125b-1	MI0000446	CGGGUU	22	ACGGGUUAGGCUCUUGGGAGCU	MIMAT0004592	ACGGGTTAGGCTCTTGGGAGCT	Yes	241	244	238	141	160	149	241	244	238	141	160	149	447	468	472	266	321	280	472.333	299	1.57971	0.000683415	0.0225549
hsa-miR-374b-3p	3p	hsa-mir-374b	MI0005566	UUAGCA	22	CUUAGCAGGUUGUAUUAUCAUU	MIMAT0004956	CTTAGCAGGTTGTATTATCATT	Yes	35	41	42	23	27	14	35	41	42	23	27	14	51	58	57	36	38	21	65.3333	41.6667	1.568	0.0150293	0.100997
hsa-miR-141-5p	5p	hsa-mir-141	MI0000457	AUCUUC	22	CAUCUUCCAGUACAGUGUUGGA	MIMAT0004598	CATCTTCCAGTACAGTGTTGGA	Yes	114	107	104	68	78	74	114	107	104	68	78	74	169	169	149	95	109	96	172.333	110	1.56667	0.00149737	0.0264799
hsa-let-7a-2-3p	3p	hsa-let-7a-2	MI0000061	UGUACA	22	CUGUACAGCCUCCUAGCUUUCC	MIMAT0010195	CTGTACAGCCTCCTAGCTTTCC	Yes	11	14	7	7	7	4	11	14	7	7	7	4	29	29	23	14	16	11	37	23.6667	1.56338	0.00571653	0.0606554
hsa-miR-199b-5p	5p	hsa-mir-199b	MI0000282	CCAGUG	23	CCCAGUGUUUAGACUAUCUGUUC	MIMAT0000263	CCCAGTGTTTAGACTATCTGTTC	Yes	64	71	58	44	36	46	64	71	58	44	36	46	119	127	113	78	62	80	129.667	83.3333	1.556	0.00269017	0.0366445
hsa-miR-novel-chr5_32157	3p	hsa-mir-novel-chr5_32157	MYNO609	UUCUAC	21	GUUCUACAUCUGUGUCUCUAG	hsa-miR-novel-chr5_32157	GTTCTACATCTGTGTCTCTAG	Yes	3	4	3		1		3	4	3		1		6	5	7		1		16	10.3333	1.54839	0.00105058	0.0263834
hsa-miR-novel-chr20_21408	3p	hsa-mir-novel-chr20_21408	MYNO646	CAGGGG	19	CCAGGGGAAUCCGACUGUU	hsa-miR-novel-chr20_21408	CCAGGGGAATCCGACTGTT	Yes	5	4	5	2	1		5	4	5	2	1		26	22	24	8	18	10	34	22	1.54546	0.0213116	0.127113
hsa-let-7a-3p	3p	hsa-let-7a-1	MI0000060	UAUACA	21	CUAUACAAUCUACUGUCUUUC	MIMAT0004481	CTATACAATCTACTGTCTTTCT	No	14	18	13	10	9	10	96	129	125	71	60	82	204	252	244	147	136	164	243.333	159	1.5304	0.00759751	0.0660198
hsa-let-7b-3p	3p	hsa-let-7b	MI0000063	UAUACA	22	CUAUACAACCUACUGCCUUCCC	MIMAT0004482	CTATACAACCTACTGCCTTCCT	No	2	4	4	3	2	2	37	32	37	21	21	22	72	74	73	45	45	43	83	54.3333	1.52761	5.34095e-06	0.000712732
hsa-miR-novel-chr17_11832	5p	hsa-mir-novel-chr17_11832	MYNO751	AAAGCU	18	CAAAGCUAGACUCUGUUU	hsa-miR-novel-chr17_11832	CAAAGCTAGACTCTGTTT	Yes	3	5	5	3	2	2	3	5	5	3	2	2	11	11	15	6	4	4	22.3333	14.6667	1.52273	0.0067774	0.0656886
hsa-let-7f-1-3p	3p	hsa-let-7f-1	MI0000067	UAUACA	22	CUAUACAAUCUAUUGCCUUCCC	MIMAT0004486	CTATACAATCTATTGCCTTCCT	No	4	4	6	4	3	3	47	46	53	27	36	28	76	74	83	45	54	44	87.6667	57.6667	1.52023	0.00201386	0.0329744
hsa-miR-30e-3p	3p	hsa-mir-30e	MI0000749	UUUCAG	22	CUUUCAGUCGGAUGUUUACAGC	MIMAT0000693	CTTTCAGTCGGATGTTTACAGT	No	343	371	370	227	245	220	421	426	459	264	279	239	1368	1372	1493	914	958	919	1421	940.333	1.51117	0.000374964	0.0176297
hsa-miR-3615	3p	hsa-mir-3615	MI0016005	CUCUCG	21	UCUCUCGGCUCCUCGCGGCUC	MIMAT0017994	TCTCTCGGCTCCTCGCGGCTCG	No	9	10	10	7	7	9	114	115	117	79	96	86	396	403	427	268	270	268	418.667	278.667	1.50239	0.000118878	0.00921761
hsa-miR-10a-3p	3p	hsa-mir-10a	MI0000266	AAAUUC	22	CAAAUUCGUAUCUAGGGGAAUA	MIMAT0004555	CAAATTCGTATCTAGGGGAAT	No	4	6	3	3	3	2	148	156	136	89	104	101	250	261	232	150	169	168	257.667	172.333	1.49516	0.00123195	0.0263834
hsa-miR-4661-5p	5p	hsa-mir-4661	MI0017289	ACUAGC	22	AACUAGCUCUGUGGAUCCUGAC	MIMAT0019729	AACTAGCTCTGTGGATCCTGAC	Yes	9	6	6	3	5	4	9	6	6	3	5	4	35	26	27	15	19	15	39.3333	26.3333	1.49367	0.0144469	0.0983952
hsa-miR-30b-5p	5p	hsa-mir-30b	MI0000441	GUAAAC	22	UGUAAACAUCCUACACUCAGCU	MIMAT0000420	TGTAAACATCCTACACTCAGCT	Yes	637	697	574	431	435	417	637	697	574	431	435	417	972	1039	908	663	658	626	983	659	1.49165	0.00121017	0.0263834
hsa-miR-92a-1-5p	5p	hsa-mir-92a-1	MI0000093	GGUUGG	23	AGGUUGGGAUCGGUUGCAAUGCU	MIMAT0004507	AGGTTGGGATCGGTTGCAATGCT	Yes	16	19	16	11	12	5	16	19	16	11	12	5	24	25	22	14	17	7	33.6667	22.6667	1.48529	0.0236182	0.134921
hsa-miR-130b-5p	5p	hsa-mir-130b	MI0000748	CUCUUU	21	ACUCUUUCCCUGUUGCACUAC	MIMAT0004680	ACTCTTTCCCTGTTGCACTACT	No	57	47	49	43	40	48	178	186	207	139	122	118	349	348	390	252	238	236	372.333	252	1.47751	0.00122036	0.0263834
hsa-miR-30d-3p	3p	hsa-mir-30d	MI0000255	UUUCAG	22	CUUUCAGUCAGAUGUUUGCUGC	MIMAT0004551	CTTTCAGTCAGATGTTTGCTGC	Yes	20	20	20	15	14	12	20	20	20	15	14	12	52	51	50	31	34	29	61	41.3333	1.47581	0.000229884	0.0133008
hsa-let-7a-3p	3p	hsa-let-7a-3	MI0000062	UAUACA	21	CUAUACAAUCUACUGUCUUUC	MIMAT0004481	CTATACAATCTACTGTCTTTCT	No	14	18	13	10	9	10	96	129	125	71	60	82	222	274	269	164	156	191	265	180.333	1.4695	0.0125764	0.0892747
hsa-miR-449a	5p	hsa-mir-449a	MI0001648	GGCAGU	22	UGGCAGUGUAUUGUUAGCUGGU	MIMAT0001541	TGGCAGTGTATTGTTAGCTGGT	Yes	7	8	9	5	2	4	7	8	9	5	2	4	13	14	13	7	4	7	23.3333	16	1.45833	0.00224331	0.0347885
hsa-miR-548am-3p	3p	hsa-mir-548am	MI0016904	AAAAAC	22	CAAAAACUGCAGUUACUUUUGU	MIMAT0019076	CCAAAACTGCAGTTACTTTTGT	No	15	17	19	10	11	6	37	40	49	28	32	25	53	60	71	39	46	32	71.3333	49	1.45578	0.0279036	0.142776
hsa-miR-novel-chr9_40232	5p	hsa-mir-novel-chr9_40232	MYNO61	CUGCGG	17	GCUGCGGUGAGCCUUGA	hsa-miR-novel-chr9_40232	GCTGCGGTGAGCCTTGAA	No	4	3	3	3	1	1	4	4	5	1	3	2	11	10	11	4	6	3	20.6667	14.3333	1.44186	0.00255701	0.0353077
hsa-miR-769-5p	5p	hsa-mir-769	MI0003834	GAGACC	22	UGAGACCUCUGGGUUCUGAGCU	MIMAT0003886	TGAGACCTCTGGGTTCTGAGCT	Yes	238	243	218	168	156	143	238	243	218	168	156	143	476	494	453	354	330	297	484.333	337	1.43719	0.00192847	0.0323983
hsa-let-7f-2-3p	3p	hsa-let-7f-2	MI0000068	UAUACA	22	CUAUACAGUCUACUGUCUUUCC	MIMAT0004487	CTATACAGTCTACTGTCTTTCT	No	3	3	3	3	1	2	22	28	28	19	15	16	35	40	40	27	22	22	48.3333	33.6667	1.43564	0.00339605	0.0433319
hsa-miR-145-5p	5p	hsa-mir-145	MI0000461	UCCAGU	23	GUCCAGUUUUCCCAGGAAUCCCU	MIMAT0000437	GTCCAGTTTTCCCAGGAATCCCT	Yes	181	208	173	130	130	134	181	208	173	130	130	134	298	318	279	200	204	211	308.333	215	1.43411	0.00134245	0.0264799
hsa-miR-30c-1-3p	3p	hsa-mir-30c-1	MI0000736	UGGGAG	22	CUGGGAGAGGGUUGUUUACUCC	MIMAT0004674	CTGGGAGAGGGTTGTTTACTCC	Yes	9	7	9	4	5	4	9	7	9	4	5	4	27	23	26	11	18	15	35.3333	24.6667	1.43243	0.0106138	0.0797499
hsa-miR-200b-5p	5p	hsa-mir-200b	MI0000342	AUCUUA	22	CAUCUUACUGGGCAGCAUUGGA	MIMAT0004571	CATCTTACTGGGCAGCATTGGA	Yes	60	46	59	40	44	33	60	46	59	40	44	33	127	104	117	80	83	72	126	88.3333	1.42641	0.00711124	0.0660198
hsa-miR-23b-3p	3p	hsa-mir-23b	MI0000439	UCACAU	21	AUCACAUUGCCAGGGAUUACC	MIMAT0000418	ATCACATTGCCAGGGATTACCAC	No	55	44	40	38	46	39	106	101	90	67	69	66	485	457	418	303	341	302	463.333	325.333	1.42418	0.00406204	0.0488762
hsa-miR-486-5p	5p	hsa-mir-486-1	MI0002470	CCUGUA	22	UCCUGUACUGAGCUGCCCCGAG	MIMAT0002177	TCCTGTACTGAGCTGCCCCGAG	Yes	3	4	3	1	1	2	3	4	3	1	1	2	7	10	7	2	3	3	18	12.6667	1.42105	0.00718233	0.0660198
hsa-miR-486-5p	5p	hsa-mir-486-2	MI0023622	CCUGUA	22	UCCUGUACUGAGCUGCCCCGAG	MIMAT0002177	TCCTGTACTGAGCTGCCCCGAG	Yes	3	4	3	1	1	2	3	4	3	1	1	2	7	10	7	2	3	3	18	12.6667	1.42105	0.00718233	0.0660198
hsa-miR-4521	5p	hsa-mir-4521	MI0016887	CUAAGG	22	GCUAAGGAAGUCCUGUGCUCAG	MIMAT0019058	GCTAAGGAAGTCCTGTGCTCAGTTTT	No	1						311	331	261	273	266	157	732	792	681	596	577	371	745	524.667	1.41995	0.0491145	0.20125
hsa-miR-203a-3p	3p	hsa-mir-203a	MI0000283	UGAAAU	22	GUGAAAUGUUUAGGACCACUAG	MIMAT0000264	GTGAAATGTTTAGGACCACTAG	Yes	511	514	504	363	344	316	511	514	504	363	344	316	2144	2139	2070	1551	1552	1370	2127.67	1501	1.4175	0.000648954	0.0225549
hsa-miR-320a	3p	hsa-mir-320a	MI0000542	AAAGCU	22	AAAAGCUGGGUUGAGAGGGCGA	MIMAT0000510	AAAAGCTGGGTTGAGAGGGCGA	Yes	452	488	462	385	393	373	452	488	462	385	393	373	1761	1863	1795	1276	1320	1230	1816.33	1285.33	1.41312	0.000180265	0.0129791
hsa-miR-574-5p	5p	hsa-mir-574	MI0003581	GAGUGU	23	UGAGUGUGUGUGUGUGAGUGUGU	MIMAT0004795	TGAGTGTGTGTGTGTGAGTGTGTG	No	31	30	23	25	20	23	65	63	51	37	39	34	182	159	153	121	113	107	174.667	123.667	1.4124	0.00631967	0.0643457
hsa-miR-769-3p	3p	hsa-mir-769	MI0003834	UGGGAU	23	CUGGGAUCUCCGGGGUCUUGGUU	MIMAT0003887	TGGGATCTCCGGGGTCTTGGTT	No	11	8	9	6	6	4	10	9	10	7	5	6	30	24	26	17	18	13	36.6667	26	1.41026	0.0102497	0.0776819
hsa-miR-195-5p	5p	hsa-mir-195	MI0000489	AGCAGC	21	UAGCAGCACAGAAAUAUUGGC	MIMAT0000461	TAGCAGCACAGAAATATTGGCA	No	4	2	2	1	2	2	7	9	6	3	3	4	13	13	10	4	6	7	22	15.6667	1.40426	0.0089709	0.0700982
hsa-miR-191-3p	3p	hsa-mir-191	MI0000465	CUGCGC	22	GCUGCGCUUGGAUUUCGUCCCC	MIMAT0001618	CTGCGCTTGGATTTCGTCCCC	No	2	2	1	1	1	2	6	7	6	3	5	2	27	23	21	10	16	16	33.6667	24	1.40278	0.0222583	0.131207
hsa-miR-novel-chr7_36236	5p	hsa-mir-novel-chr7_36236	MYNO615	UCUCUG	22	GUCUCUGACUUGUAACCUCCAG	hsa-miR-novel-chr7_36236	GTCTCTGACTTGTAACCTCCAG	Yes	3	3	3				3	3	3				3	5	4				14	10	1.4	0.00227843	0.0347978
hsa-miR-27b-3p	3p	hsa-mir-27b	MI0000440	UCACAG	21	UUCACAGUGGCUAAGUUCUGC	MIMAT0000419	TTCACAGTGGCTAAGTTCTGC	Yes	3677	3691	3388	2574	2598	2583	3677	3691	3388	2574	2598	2583	8256	8326	8325	5980	5966	5846	8312.33	5940.67	1.39923	1.04016e-06	0.000174746
hsa-miR-641	5p	hsa-mir-641	MI0003656	AAGACA	24	AAAGACAUAGGAUAGAGUCACCUC	MIMAT0003311	AAGACATAGGATAGAGTCACCTCT	No	9	8	10	6	5	7	46	49	54	32	32	39	98	96	110	63	75	72	111.333	80	1.39167	0.00522651	0.0572644
hsa-miR-4796-5p	5p	hsa-mir-4796	MI0017443	GUCUAU	22	UGUCUAUACUCUGUCACUUUAC	MIMAT0019970	TGTCTATACTCTGTCACTTTAC	Yes	9	6	8	5	5	5	9	6	8	5	5	5	21	17	21	11	13	10	29.6667	21.3333	1.39062	0.00645896	0.0651063
hsa-let-7e-3p	3p	hsa-let-7e	MI0000066	UAUACG	22	CUAUACGGCCUCCUAGCUUUCC	MIMAT0004485	CTATACGGCCTCCTAGCTTTCT	No	10	11	13	9	6	10	10	14	14	8	6	10	29	38	42	24	19	27	46.3333	33.3333	1.39	0.0445239	0.190979
hsa-miR-182-5p	5p	hsa-mir-182	MI0000272	UUGGCA	24	UUUGGCAAUGGUAGAACUCACACU	MIMAT0000259	TTTGGCAATGGTAGAACTCACACT	Yes	2337	2413	2209	1848	1850	1748	2337	2413	2209	1848	1850	1748	7638	7494	7313	5836	5325	5021	7491.67	5404	1.38632	0.00122517	0.0263834
hsa-miR-181a-3p	3p	hsa-mir-181a-1	MI0000289	CCAUCG	22	ACCAUCGACCGUUGAUUGUACC	MIMAT0000270	ACCATCGACCGTTGATTGTACC	Yes	137	140	110	107	99	96	137	140	110	107	99	96	315	331	297	245	221	207	324.333	234.333	1.38407	0.00371194	0.046193
hsa-miR-16-2-3p	3p	hsa-mir-16-2	MI0000115	CAAUAU	22	CCAAUAUUACUGUGCUGCUUUA	MIMAT0004518	ACCAATATTACTGTGCTGCTTT	No	45	52	63	41	37	32	98	106	109	69	70	78	287	299	330	214	221	219	315.333	228	1.38304	0.00254075	0.0353077
hsa-miR-1254	5p	hsa-mir-1254-1	MI0006388	GCCUGG	24	AGCCUGGAAGCUGGAGCCUGCAGU	MIMAT0005905	AGCCTGGAAGCTGGAGCCTGCAGTG	No	3	3	3	2	1	3	4	6	5	3	3	2	14	17	15	10	6	9	25.3333	18.3333	1.38182	0.00933785	0.0718515
hsa-miR-1254	5p	hsa-mir-1254-2	MI0016747	GCCUGG	24	AGCCUGGAAGCUGGAGCCUGCAGU	MIMAT0005905	AGCCTGGAAGCTGGAGCCTGCAGTG	No	3	3	3	2	1	3	4	6	5	3	3	2	14	17	15	10	6	9	25.3333	18.3333	1.38182	0.00933785	0.0718515
hsa-miR-1257	5p	hsa-mir-1257	MI0006391	GUGAAU	21	AGUGAAUGAUGGGUUCUGACC	MIMAT0005908	GTGAATGATGGGTTCTGACC	No	6	8	7	3	3	3	14	14	11	11	12	8	37	43	43	30	29	22	51	37	1.37838	0.0121076	0.0883489
hsa-miR-183-5p	5p	hsa-mir-183	MI0000273	AUGGCA	22	UAUGGCACUGGUAGAAUUCACU	MIMAT0000261	TATGGCACTGGTAGAATTCACT	Yes	1690	1691	1700	1378	1172	1171	1690	1691	1700	1378	1172	1171	5050	5014	5132	4048	3533	3461	5075.33	3690.67	1.37518	0.00181454	0.031001
hsa-miR-135b-3p	3p	hsa-mir-135b	MI0000810	UGUAGG	22	AUGUAGGGCUAAAAGCCAUGGG	MIMAT0004698	ATGTAGGGCTAAAAGCCATGGG	Yes	20	25	22	13	14	14	20	25	22	13	14	14	52	62	62	38	38	44	68.6667	50	1.37333	0.00863579	0.0695039
hsa-miR-652-5p	5p	hsa-mir-652	MI0003667	AACCCU	25	CAACCCUAGGAGAGGGUGCCAUUCA	MIMAT0022709	ACAACCCTAGGAGAGGGTGCCATT	No	1	3	1	1	1	1	8	3	4	2	3	3	28	22	23	15	15	15	34.3333	25	1.37333	0.00733892	0.0660198
hsa-miR-340-5p	5p	hsa-mir-340	MI0000802	UAUAAA	22	UUAUAAAGCAAUGAGACUGAUU	MIMAT0004692	TTATAAAGCAATGAGACTGATT	Yes	768	827	763	592	593	529	768	827	763	592	593	529	1267	1366	1295	987	977	897	1319.33	963.667	1.36908	0.000969854	0.0263834
hsa-miR-484	5p	hsa-mir-484	MI0002468	CAGGCU	22	UCAGGCUCAGUCCCCUCCCGAU	MIMAT0002174	TCAGGCTCAGTCCCCTCCCGAT	Yes	138	131	142	101	89	109	138	131	142	101	89	109	441	389	454	305	290	338	438	321	1.36449	0.00867859	0.0695039
hsa-miR-146b-5p	5p	hsa-mir-146b	MI0003129	GAGAAC	22	UGAGAACUGAAUUCCAUAGGCU	MIMAT0002809	TGAGAACTGAATTCCATAGGCTGT	No	14	12	10	11	9	12	144	141	135	87	90	118	289	266	273	179	176	247	286	210.667	1.3576	0.0355985	0.166934
hsa-miR-425-3p	3p	hsa-mir-425	MI0001448	UCGGGA	22	AUCGGGAAUGUCGUGUCCGCCC	MIMAT0001343	CATCGGGAATGTCGTGTCCGCC	No	11	11	9	7	7	6	32	35	34	23	24	33	133	138	129	87	96	104	143.333	105.667	1.35647	0.0024739	0.0353077
hsa-miR-642a-5p	5p	hsa-mir-642a	MI0003657	UCCCUC	22	GUCCCUCUCCAAAUGUGUCUUG	MIMAT0003312	GTCCCTCTCCAAATGTGTCTTG	Yes	8	9	9	6	4	5	8	9	9	6	4	5	12	14	13	9	5	7	23	17	1.35294	0.00967895	0.073912
hsa-miR-novel-chr9_40525	3p	hsa-mir-novel-chr9_40525	MYNO72	AAAACU	21	CAAAACUGCAGUUACUUUUGU	hsa-miR-novel-chr9_40525	CCAAAACTGCAGTTACTTTTGT	No	1	1	2	1		1	37	40	49	28	32	25	40	42	53	31	34	27	55	40.6667	1.35246	0.0338577	0.16408
hsa-miR-199a-3p	3p	hsa-mir-199a-1	MI0000242	CAGUAG	22	ACAGUAGUCUGCACAUUGGUUA	MIMAT0000232	ACAGTAGTCTGCACATTGGTT	No	5	7	6	3	4	3	11	11	8	5	7	8	30	33	26	14	20	24	39.6667	29.3333	1.35227	0.0434065	0.190234
hsa-miR-199a-3p	3p	hsa-mir-199a-2	MI0000281	CAGUAG	22	ACAGUAGUCUGCACAUUGGUUA	MIMAT0000232	ACAGTAGTCTGCACATTGGTT	No	5	7	6	3	4	3	11	11	8	5	7	8	30	33	26	14	20	24	39.6667	29.3333	1.35227	0.0434065	0.190234
hsa-miR-199b-3p	3p	hsa-mir-199b	MI0000282	CAGUAG	22	ACAGUAGUCUGCACAUUGGUUA	MIMAT0004563	ACAGTAGTCTGCACATTGGTT	No	5	7	6	3	4	3	11	11	8	5	7	8	30	33	26	14	20	24	39.6667	29.3333	1.35227	0.0434065	0.190234
hsa-miR-182-3p	3p	hsa-mir-182	MI0000272	GGUUCU	21	UGGUUCUAGACUUGCCAACUA	MIMAT0000260	GTGGTTCTAGACTTGCCAACT	No	1	2	2		1	1	5	5	6	3	2	2	15	12	16	8	7	9	24.3333	18	1.35185	0.0089709	0.0700982
hsa-miR-561-5p	5p	hsa-mir-561	MI0003567	UCAAGG	22	AUCAAGGAUCUUAAACUUUGCC	MIMAT0022706	ATCAAGGATCTTAAACTTTGCC	Yes	8	9	5	5	4	4	8	9	5	5	4	4	16	16	15	10	9	8	25.6667	19	1.35088	0.000562004	0.0209815
hsa-miR-579-5p	5p	hsa-mir-579	MI0003586	CGCGGU	22	UCGCGGUUUGUGCCAGAUGACG	MIMAT0026616	TCGCGGTTTGTGCCAGATGACG	Yes	6	10	7	3	7	4	6	10	7	3	7	4	23	29	23	15	20	13	35	26	1.34615	0.035606	0.166934
hsa-miR-15b-3p	3p	hsa-mir-15b	MI0000438	GAAUCA	22	CGAAUCAUUAUUUGCUGCUCUA	MIMAT0004586	CGAATCATTATTTGCTGCTCT	No	47	47	48	40	39	26	88	88	83	71	68	51	192	187	182	159	146	105	197	146.667	1.34318	0.0381888	0.174182
hsa-let-7e-5p	5p	hsa-let-7e	MI0000066	GAGGUA	22	UGAGGUAGGAGGUUGUAUAGUU	MIMAT0000066	TGAGGTAGGAGGTTGTATAGTT	Yes	666	713	691	486	525	522	666	713	691	486	525	522	1225	1277	1285	897	974	946	1272.33	949	1.34071	0.000384774	0.0176297
hsa-miR-203b-3p	3p	hsa-mir-203b	MI0017343	UGAACU	23	UUGAACUGUUAAGAACCACUGGA	MIMAT0019814	TTGAACTGTTAAGAACCACTGG	No	10	11	11	7	5	6	44	48	46	43	37	30	103	105	101	78	82	64	113	84.6667	1.33465	0.0070821	0.0660198
hsa-miR-100-3p	3p	hsa-mir-100	MI0000102	AAGCUU	22	CAAGCUUGUAUCUAUAGGUAUG	MIMAT0004512	CAAGCTTGTATCTATAGGTATG	Yes	10	10	7	6	7	4	10	10	7	6	7	4	13	13	12	7	8	6	22.6667	17	1.33333	0.00105058	0.0263834
hsa-miR-125a-3p	3p	hsa-mir-125a	MI0000469	CAGGUG	22	ACAGGUGAGGUUCUUGGGAGCC	MIMAT0004602	ACAGGTGAGGTTCTTGGGAGC	No	4	3	4	2	4	3	8	9	4	4	6	8	27	29	22	13	19	19	36	27	1.33333	0.035606	0.166934
hsa-miR-1304-5p	5p	hsa-mir-1304	MI0006371	UUGAGG	22	UUUGAGGCUACAGUGAGAUGUG	MIMAT0005892	CGGTTTGAGGCTACAGTGAGAT	No	20	23	23	18	16	18	26	24	26	21	22	15	80	80	86	62	60	55	92	69	1.33333	0.00134459	0.0264799
hsa-miR-423-5p	5p	hsa-mir-423	MI0001445	GAGGGG	23	UGAGGGGCAGAGAGCGAGACUUU	MIMAT0004748	TGAGGGGCAGAGAGCGAGACTTT	Yes	323	332	268	242	234	195	323	332	268	242	234	195	937	921	776	686	708	576	888	666.667	1.332	0.0277995	0.142776
hsa-miR-96-5p	5p	hsa-mir-96	MI0000098	UUGGCA	23	UUUGGCACUAGCACAUUUUUGCU	MIMAT0000095	TTTGGCACTAGCACATTTTTGCT	Yes	901	918	836	617	620	703	901	918	836	617	620	703	1336	1370	1259	1016	910	1051	1331.67	1002.33	1.32857	0.0035625	0.0448875
hsa-miR-335-5p	5p	hsa-mir-335	MI0000816	CAAGAG	23	UCAAGAGCAAUAACGAAAAAUGU	MIMAT0000765	TCAAGAGCAATAACGAAAAATG	No	20	24	20	16	17	12	35	31	36	30	26	28	86	82	80	67	57	57	92.6667	70.3333	1.31754	0.00407302	0.0488762
hsa-miR-200c-3p	3p	hsa-mir-200c	MI0000650	AAUACU	23	UAAUACUGCCGGGUAAUGAUGGA	MIMAT0000617	TAATACTGCCGGGTAATGATGGA	Yes	10078	10035	10220	8003	8284	7264	10078	10035	10220	8003	8284	7264	16790	16771	16904	12990	13568	11809	16831.7	12799	1.31508	0.00148212	0.0264799
hsa-miR-28-5p	5p	hsa-mir-28	MI0000086	AGGAGC	22	AAGGAGCUCACAGUCUAUUGAG	MIMAT0000085	AAGGAGCTCACAGTCTATTGAG	Yes	38	35	37	29	29	36	38	35	37	29	29	36	135	123	136	95	91	107	141.333	107.667	1.31269	0.00614269	0.0631819
hsa-miR-1180-3p	3p	hsa-mir-1180	MI0006273	UUCCGG	22	UUUCCGGCUCGCGUGGGUGUGU	MIMAT0005825	TTTCCGGCTCGCGTGGGTGTGT	Yes	148	142	126	93	100	101	148	142	126	93	100	101	362	334	324	248	261	261	350	266.667	1.3125	0.00238063	0.0352894
hsa-miR-200a-5p	5p	hsa-mir-200a	MI0000737	AUCUUA	22	CAUCUUACCGGACAGUGCUGGA	MIMAT0001620	CATCTTACCGGACAGTGCTGGA	Yes	939	916	1051	728	824	816	939	916	1051	728	824	816	1546	1507	1673	1089	1278	1229	1585.33	1208.67	1.31164	0.00759132	0.0660198
hsa-miR-30b-3p	3p	hsa-mir-30b	MI0000441	UGGGAG	22	CUGGGAGGUGGAUGUUUACUUC	MIMAT0004589	CTGGGAGGTGGATGTTTACTTC	Yes	8	9	7	5	4	6	8	9	7	5	4	6	14	16	12	7	8	10	24	18.3333	1.30909	0.0175405	0.107156
hsa-miR-374b-5p	5p	hsa-mir-374b	MI0005566	UAUAAU	22	AUAUAAUACAACCUGCUAAGUG	MIMAT0004955	ATATAATACAACCTGCTAAGT	No	108	122	93	81	66	80	110	125	100	102	88	108	314	356	289	247	214	267	329.667	252.667	1.30475	0.0365679	0.169085
hsa-miR-30c-5p	5p	hsa-mir-30c-1	MI0000736	GUAAAC	23	UGUAAACAUCCUACACUCUCAGC	MIMAT0000244	TGTAAACATCCTACACTCTCAGC	Yes	312	351	298	303	277	314	312	351	298	303	277	314	1063	1141	1041	846	778	858	1091.67	837.333	1.30374	0.00292467	0.0382866
hsa-miR-30c-5p	5p	hsa-mir-30c-2	MI0000254	GUAAAC	23	UGUAAACAUCCUACACUCUCAGC	MIMAT0000244	TGTAAACATCCTACACTCTCAGC	Yes	312	351	298	303	277	314	312	351	298	303	277	314	1064	1143	1042	847	781	858	1093	838.667	1.30326	0.00284612	0.0379585
hsa-miR-191-5p	5p	hsa-mir-191	MI0000465	AACGGA	23	CAACGGAAUCCCAAAAGCAGCUG	MIMAT0000440	CAACGGAATCCCAAAAGCAGCTG	Yes	2975	3045	2938	2324	2304	2395	2975	3045	2938	2324	2304	2395	6898	7095	6945	5350	5313	5404	6989.33	5365.67	1.3026	1.52608e-05	0.00170921
hsa-miR-1268a	5p	hsa-mir-1268a	MI0006405	GGGCGU	18	CGGGCGUGGUGGUGGGGG	MIMAT0005922	CGGGCGTGGTGGTGGGGG	Yes	16	16	12	10	12	14	16	16	12	10	12	14	23	26	19	13	17	16	32.6667	25.3333	1.28947	0.0358278	0.167197
hsa-let-7f-5p	5p	hsa-let-7f-2	MI0000068	GAGGUA	22	UGAGGUAGUAGAUUGUAUAGUU	MIMAT0000067	TGAGGTAGTAGATTGTATAGTT	Yes	7187	7376	8096	5722	6292	5451	7187	7376	8096	5722	6292	5451	12617	12835	14506	10229	11125	9641	13329.3	10341.7	1.2889	0.0153792	0.10162
hsa-miR-671-3p	3p	hsa-mir-671	MI0003760	CCGGUU	21	UCCGGUUCUCAGGGCUCCACC	MIMAT0004819	TCCGGTTCTCAGGGCTCCACC	Yes	27	29	25	18	20	25	27	29	25	18	20	25	71	67	69	47	54	53	79	61.3333	1.28804	0.00202819	0.0329744
hsa-miR-185-5p	5p	hsa-mir-185	MI0000482	GGAGAG	22	UGGAGAGAAAGGCAGUUCCUGA	MIMAT0000455	TGGAGAGAAAGGCAGTTCCTGA	Yes	649	644	719	546	582	510	649	644	719	546	582	510	1081	1095	1192	878	925	808	1132.67	880.333	1.28663	0.00660929	0.0653154
hsa-miR-3667-3p	3p	hsa-mir-3667	MI0016068	CCUUCC	22	ACCUUCCUCUCCAUGGGUCUUU	MIMAT0018090	ACCTTCCTCTCCATGGGTCTTT	Yes	5	5	4	3	4	1	5	5	4	3	4	1	8	8	8	5	5	2	18	14	1.28571	0.0161301	0.10162
hsa-miR-425-5p	5p	hsa-mir-425	MI0001448	AUGACA	23	AAUGACACGAUCACUCCCGUUGA	MIMAT0003393	AATGACACGATCACTCCCGTTGAGT	No	20	24	22	20	18	15	697	716	651	485	533	569	1274	1294	1210	886	988	1060	1269.33	988	1.28475	0.00759044	0.0660198
hsa-miR-10b-5p	5p	hsa-mir-10b	MI0000267	ACCCUG	23	UACCCUGUAGAACCGAAUUUGUG	MIMAT0000254	TACCCTGTAGAACCGAATTTGT	No	313	286	290	242	233	229	436	437	429	327	325	344	1451	1392	1409	1101	1096	1109	1427.33	1112	1.28357	6.14996e-05	0.00594834
hsa-let-7f-5p	5p	hsa-let-7f-1	MI0000067	GAGGUA	22	UGAGGUAGUAGAUUGUAUAGUU	MIMAT0000067	TGAGGTAGTAGATTGTATAGTT	Yes	7187	7376	8096	5722	6292	5451	7187	7376	8096	5722	6292	5451	12234	12456	14082	9973	10852	9392	12934	10082.3	1.28284	0.0167245	0.103425
hsa-miR-374a-5p	5p	hsa-mir-374a	MI0000782	UAUAAU	22	UUAUAAUACAACCUGAUAAGUG	MIMAT0000727	TTATAATACAACCTGATAAGTG	Yes	156	186	122	125	107	106	156	186	122	125	107	106	360	411	324	293	258	296	375	292.333	1.28278	0.0420095	0.186846
hsa-let-7a-5p	5p	hsa-let-7a-2	MI0000061	GAGGUA	22	UGAGGUAGUAGGUUGUAUAGUU	MIMAT0000062	TGAGGTAGTAGGTTGTATAGTT	Yes	1851	2026	2116	1525	1519	1620	1851	2026	2116	1525	1519	1620	3240	3530	3786	2729	2697	2810	3528.67	2755.33	1.28067	0.00867683	0.0695039
hsa-let-7a-5p	5p	hsa-let-7a-1	MI0000060	GAGGUA	22	UGAGGUAGUAGGUUGUAUAGUU	MIMAT0000062	TGAGGTAGTAGGTTGTATAGTT	Yes	1851	2026	2116	1525	1519	1620	1851	2026	2116	1525	1519	1620	3243	3532	3791	2732	2696	2816	3532	2758	1.28064	0.00883108	0.0700924
hsa-let-7a-5p	5p	hsa-let-7a-3	MI0000062	GAGGUA	22	UGAGGUAGUAGGUUGUAUAGUU	MIMAT0000062	TGAGGTAGTAGGTTGTATAGTT	Yes	1851	2026	2116	1525	1519	1620	1851	2026	2116	1525	1519	1620	3260	3543	3805	2747	2721	2829	3546	2775.67	1.27753	0.00868798	0.0695039
hsa-miR-615-3p	3p	hsa-mir-615	MI0003628	CCGAGC	22	UCCGAGCCUGGGUCUCCCUCUU	MIMAT0003283	TCCGAGCCTGGGTCTCCCTCT	No	25	29	28	16	19	23	58	60	54	33	36	46	160	158	163	110	125	135	170.333	133.333	1.2775	0.00752164	0.0660198
hsa-miR-339-5p	5p	hsa-mir-339	MI0000815	CCCUGU	23	UCCCUGUCCUCCAGGAGCUCACG	MIMAT0000764	TCCCTGTCCTCCAGGAGCTCACG	Yes	124	122	108	90	86	98	124	122	108	90	86	98	297	290	264	230	210	221	293.667	230.333	1.27496	0.00544635	0.0584034
hsa-miR-7974	3p	hsa-mir-7974	MI0025750	GGCUGU	24	AGGCUGUGAUGCUCUCCUGAGCCC	MIMAT0031177	AGGCTGTGATGCTCTCCTGAGCCC	Yes	592	582	515	450	503	453	592	582	515	450	503	453	1497	1485	1467	1167	1266	1052	1493	1171.67	1.27425	0.00676399	0.0656886
hsa-miR-98-5p	5p	hsa-mir-98	MI0000100	GAGGUA	22	UGAGGUAGUAAGUUGUAUUGUU	MIMAT0000096	TGAGGTAGTAAGTTGTATTGTT	Yes	599	614	639	487	483	493	599	614	639	487	483	493	1033	1063	1137	851	862	827	1087.67	856.667	1.26965	0.00209091	0.0334545
hsa-miR-618	5p	hsa-mir-618	MI0003632	AACUCU	23	AAACUCUACUUGUCCUUCUGAGU	MIMAT0003287	AAACTCTACTTGTCCTTCTGAGT	Yes	9	10	12	6	5	8	9	10	12	6	5	8	12	12	17	8	8	10	23.6667	18.6667	1.26786	0.0495428	0.202183
hsa-miR-30e-5p	5p	hsa-mir-30e	MI0000749	GUAAAC	22	UGUAAACAUCCUUGACUGGAAG	MIMAT0000692	TGTAAACATCCTTGACTGGAAGCT	No	36	44	31	46	35	43	955	960	815	687	651	870	1674	1679	1483	1210	1137	1462	1622	1279.67	1.26752	0.043748	0.190741
hsa-miR-novel-chr7_37105	5p	hsa-mir-novel-chr7_37105	MYNO798	AGUGGG	17	UAGUGGGUUAUCAGAAC	hsa-miR-novel-chr7_37105	TAGTGGGTTATCAGAAC	Yes	309	267	259	278	277	356	309	267	259	278	277	356	1299	1156	1176	873	893	1113	1220.33	969.667	1.25851	0.0479032	0.197087
hsa-miR-580-3p	3p	hsa-mir-580	MI0003587	UGAGAA	22	UUGAGAAUGAUGAAUCAUUAGG	MIMAT0003245	TTGAGAATGATGAATCATTAGG	Yes	5	6	6	3	4	3	5	6	6	3	4	3	7	8	9	4	5	4	18	14.3333	1.25581	0.00532813	0.05775
hsa-miR-584-5p	5p	hsa-mir-584	MI0003591	UAUGGU	22	UUAUGGUUUGCCUGGGACUGAG	MIMAT0003249	TTATGGTTTGCCTGGGACTGA	No	18	15	15	10	11	13	129	149	150	103	104	110	345	363	359	259	282	303	365.667	291.333	1.25515	0.00578622	0.0607553
hsa-miR-novel-chr3_27201	3p	hsa-mir-novel-chr3_27201	MYNO625	AGGUCU	24	CAGGUCUAUUCUGAGCUCUUCAGA	hsa-miR-novel-chr3_27201	CAGGTCTATTCTGAGCTCTTCAGT	No	1	1	1				1	2	2	1	1		3	3	4	1	1		13.3333	10.6667	1.25	0.00481268	0.053902
hsa-miR-19a-3p	3p	hsa-mir-19a	MI0000073	GUGCAA	23	UGUGCAAAUCUAUGCAAAACUGA	MIMAT0000073	TGTGCAAATCTATGCAAAACTGT	No	15	15	15	15	11	12	38	39	37	31	27	34	121	121	119	99	88	96	130.333	104.333	1.2492	0.00148531	0.0264799
hsa-miR-320c	3p	hsa-mir-320c-2	MI0008191	AAAGCU	20	AAAAGCUGGGUUGAGAGGGU	MIMAT0005793	AAAAGCTGGGTTGAGAGGGCGTT	No	6	7	8	8	7	10	50	53	50	41	50	47	154	169	169	120	132	137	174	139.667	1.24582	0.00843655	0.0695039
hsa-miR-28-3p	3p	hsa-mir-28	MI0000086	ACUAGA	22	CACUAGAUUGUGAGCUCCUGGA	MIMAT0004502	CACTAGATTGTGAGCTCCTGGA	Yes	541	552	560	435	449	448	541	552	560	435	449	448	1210	1193	1237	963	980	977	1223.33	983.333	1.24407	6.49124e-05	0.00594834
hsa-miR-4671-5p	5p	hsa-mir-4671	MI0017302	CCGAAG	22	ACCGAAGACUGUGCGCUAAUCU	MIMAT0019752	ACCGAAGACTGTGCGCTAATCT	Yes	1	1	2	1	2		1	1	2	1	2		4	4	3	1	2		13.6667	11	1.24242	0.0161301	0.10162
hsa-miR-15b-5p	5p	hsa-mir-15b	MI0000438	AGCAGC	22	UAGCAGCACAUCAUGGUUUACA	MIMAT0000417	TAGCAGCACATCATGGTTTACA	Yes	98	116	115	90	83	78	98	116	115	90	83	78	189	219	215	179	165	152	217.667	175.333	1.24144	0.0256887	0.136459
hsa-miR-196a-5p	5p	hsa-mir-196a-2	MI0000279	AGGUAG	22	UAGGUAGUUUCAUGUUGUUGGG	MIMAT0000226	TAGGTAGTTTCATGTTGTTGGG	Yes	43	46	47	35	36	34	43	46	47	35	36	34	121	129	130	103	108	90	136.667	110.333	1.23867	0.0122946	0.0885144
hsa-miR-200b-3p	3p	hsa-mir-200b	MI0000342	AAUACU	22	UAAUACUGCCUGGUAAUGAUGA	MIMAT0000318	TAATACTGCCTGGTAATGATGAC	No	2272	2428	2497	2313	2254	2264	4208	4452	4234	3674	3710	3636	13664	14511	14731	11639	11638	11480	14312	11595.7	1.23425	0.00118117	0.0263834
hsa-miR-1294	5p	hsa-mir-1294	MI0006356	GUGAGG	22	UGUGAGGUUGGCAUUGUUGUCU	MIMAT0005884	TGTGAGGTTGGCATTGTTGTCT	Yes	6	6	5	3	4	3	6	6	5	3	4	3	8	8	7	3	6	4	17.6667	14.3333	1.23256	0.0241101	0.134921
hsa-miR-novel-chr8_39722	3p	hsa-mir-novel-chr8_39722	MYNO6	UAUCCU	22	UUAUCCUCCAGUAGACUAGGGA	hsa-miR-novel-chr8_39722	TTATCCTCCAGTAGACTAGGGA	Yes	15	13	13	13	9	11	15	13	13	13	9	11	58	46	47	38	38	41	60.3333	49	1.23129	0.0462452	0.195902
hsa-miR-361-5p	5p	hsa-mir-361	MI0000760	UAUCAG	22	UUAUCAGAAUCUCCAGGGGUAC	MIMAT0000703	TTATCAGAATCTCCAGGGGTAC	Yes	50	49	45	37	41	39	50	49	45	37	41	39	119	113	117	89	93	96	126.333	102.667	1.23052	0.000917285	0.0263834
hsa-miR-10a-5p	5p	hsa-mir-10a	MI0000266	ACCCUG	23	UACCCUGUAGAUCCGAAUUUGUG	MIMAT0000253	TACCCTGTAGATCCGAATTTGT	No	4094	4044	4073	3221	3326	3135	6287	6364	6595	5208	5596	5320	21002	20963	21726	17125	17783	16927	21240.3	17288.3	1.22859	0.000384727	0.0176297
hsa-miR-196a-5p	5p	hsa-mir-196a-1	MI0000238	AGGUAG	22	UAGGUAGUUUCAUGUUGUUGGG	MIMAT0000226	TAGGTAGTTTCATGTTGTTGGG	Yes	43	46	47	35	36	34	43	46	47	35	36	34	101	107	112	86	88	81	116.667	95	1.22807	0.00467912	0.0535972
hsa-miR-339-3p	3p	hsa-mir-339	MI0000815	GAGCGC	23	UGAGCGCCUCGACGACAGAGCCG	MIMAT0004702	TGAGCGCCTCGACGACAGAGC	No	22	20	16	16	18	16	32	31	25	26	30	28	172	153	147	121	134	124	167.333	136.333	1.22738	0.0218146	0.129348
hsa-miR-335-3p	3p	hsa-mir-335	MI0000816	UUUUCA	22	UUUUUCAUUAUUGCUCCUGACC	MIMAT0004703	TTTTTCATTATTGCTCCTGACC	Yes	441	465	411	411	398	379	441	465	411	411	398	379	1272	1286	1300	1111	1092	935	1296	1056	1.22727	0.0130654	0.0907584
hsa-let-7c-5p	5p	hsa-let-7c	MI0000064	GAGGUA	22	UGAGGUAGUAGGUUGUAUGGUU	MIMAT0000064	TGAGGTAGTAGGTTGTAT	No	29	39	19	32	22	24	86	86	97	68	75	74	209	237	235	189	177	184	237	193.333	1.22586	0.0106808	0.0797499
hsa-miR-26a-5p	5p	hsa-mir-26a-2	MI0000750	UCAAGU	22	UUCAAGUAAUCCAGGAUAGGCU	MIMAT0000082	TTCAAGTAATCCAGGATAGGCT	Yes	2718	2687	2755	2053	2117	2703	2718	2687	2755	2053	2117	2703	4300	4213	4313	3235	3246	3986	4285.33	3499	1.22473	0.0348774	0.165832
hsa-miR-26a-5p	5p	hsa-mir-26a-1	MI0000083	UCAAGU	22	UUCAAGUAAUCCAGGAUAGGCU	MIMAT0000082	TTCAAGTAATCCAGGATAGGCT	Yes	2718	2687	2755	2053	2117	2703	2718	2687	2755	2053	2117	2703	4282	4196	4298	3227	3240	3979	4268.67	3492	1.22241	0.0362214	0.168254
hsa-miR-93-5p	5p	hsa-mir-93	MI0000095	AAAGUG	23	CAAAGUGCUGUUCGUGCAGGUAG	MIMAT0000093	CAAAGTGCTGTTCGTGCAGGTAG	Yes	1942	1993	1912	1843	1747	1627	1942	1993	1912	1843	1747	1627	3863	4015	3909	3443	3309	2921	3939	3234.33	1.21787	0.0123815	0.0885144
hsa-miR-132-5p	5p	hsa-mir-132	MI0000449	CCGUGG	22	ACCGUGGCUUUCGAUUGUUACU	MIMAT0004594	ACCGTGGCTTTCGATTGTTACT	Yes	19	15	17	12	16	14	19	15	17	12	16	14	33	37	35	25	27	29	45	37	1.21622	0.00804989	0.0676191
hsa-miR-502-3p	3p	hsa-mir-502	MI0003186	AUGCAC	22	AAUGCACCUGGGCAAGGAUUCA	MIMAT0004775	AATGCACCTGGGCAAGGATTCA	Yes	30	35	31	29	24	21	30	35	31	29	24	21	64	67	65	56	55	45	75.3333	62	1.21505	0.0211612	0.127113
hsa-miR-505-3p	3p	hsa-mir-505	MI0003190	GUCAAC	22	CGUCAACACUUGCUGGUUUCCU	MIMAT0002876	CGTCAACACTTGCTGGTTTCCTCT	No	7	6	6	6	6	5	14	19	14	10	12	12	66	65	62	49	46	59	74.3333	61.3333	1.21196	0.0340754	0.164345
hsa-miR-92b-5p	5p	hsa-mir-92b	MI0003560	GGGACG	22	AGGGACGGGACGCGGUGCAGUG	MIMAT0004792	AGGGACGGGACGCGGTGCAGTGTT	No	2	2	2	3	2	2	18	14	11	11	11	8	41	34	33	29	29	26	46	38	1.21053	0.0417947	0.186846
hsa-miR-15a-5p	5p	hsa-mir-15a	MI0000069	AGCAGC	22	UAGCAGCACAUAAUGGUUUGUG	MIMAT0000068	TAGCAGCACATAATGGTTTGT	No	3	3	2	1	2	2	6	5	4	5	6	4	21	19	17	14	15	13	29	24	1.20833	0.0179479	0.108985
hsa-miR-3158-3p	3p	hsa-mir-3158-1	MI0014186	AGGGCU	22	AAGGGCUUCCUCUCUGCAGGAC	MIMAT0015032	AAGGGCTTCCTCTCTGCAGGA	No	18	21	19	17	19	21	175	173	180	145	157	147	298	295	306	238	256	245	309.667	256.333	1.20806	0.000992775	0.0263834
hsa-miR-3158-3p	3p	hsa-mir-3158-2	MI0014187	AGGGCU	22	AAGGGCUUCCUCUCUGCAGGAC	MIMAT0015032	AAGGGCTTCCTCTCTGCAGGA	No	18	21	19	17	19	21	175	173	180	145	157	147	298	295	306	238	256	245	309.667	256.333	1.20806	0.000992775	0.0263834
hsa-miR-148a-3p	3p	hsa-mir-148a	MI0000253	CAGUGC	22	UCAGUGCACUACAGAACUUUGU	MIMAT0000243	TCAGTGCACTACAGAACTTTGT	Yes	28074	28946	30514	22702	24621	27604	28074	28946	30514	22702	24621	27604	37267	37645	40207	29224	31450	34686	38383	31796.7	1.20714	0.0229768	0.134655
hsa-miR-126-5p	5p	hsa-mir-126	MI0000471	AUUAUU	21	CAUUAUUACUUUUGGUACGCG	MIMAT0000444	CATTATTACTTTTGGTACGCG	Yes	16	18	17	17	14	16	16	18	17	17	14	16	38	38	34	29	29	28	46.6667	38.6667	1.2069	0.00433754	0.0514214
hsa-let-7d-3p	3p	hsa-let-7d	MI0000065	UAUACG	22	CUAUACGACCUGCUGCCUUUCU	MIMAT0004484	CTATACGACCTGCTGCCTTTCT	Yes	145	137	119	109	115	100	145	137	119	109	115	100	279	259	240	210	229	201	269.333	223.333	1.20597	0.0300722	0.152325
hsa-miR-330-3p	3p	hsa-mir-330	MI0000803	CAAAGC	23	GCAAAGCACACGGCCUGCAGAGA	MIMAT0000751	GCAAAGCACACGGCCTGCAGAGAGT	No	32	30	34	29	25	30	56	54	56	43	46	44	310	318	318	245	272	264	325.333	270.333	1.20345	0.00286195	0.0379585
hsa-miR-375	3p	hsa-mir-375	MI0000783	UUGUUC	22	UUUGUUCGUUCGGCUCGCGUGA	MIMAT0000728	TTTGTTCGTTCGGCTCGCGTGA	Yes	78	85	96	70	65	74	78	85	96	70	65	74	162	177	189	143	137	154	186	154.667	1.20259	0.0277051	0.142776
hsa-miR-novel-chr16_9805	3p	hsa-mir-novel-chr16_9805	MYNO629	UAUCCU	17	GUAUCCUCUGUGGCUUU	hsa-miR-novel-chr16_9805	GTATTCTCTGTGGCTTT	No	4	4	3	3	5	4	603	626	610	528	531	528	798	821	819	690	691	643	822.667	684.667	1.20156	0.00138653	0.0264799
hsa-miR-26b-5p	5p	hsa-mir-26b	MI0000084	UCAAGU	21	UUCAAGUAAUUCAGGAUAGGU	MIMAT0000083	TTCAAGTAATTCAGGATAGGTT	No	192	220	208	200	190	250	1055	1202	1102	892	831	1034	1920	2146	2040	1653	1547	1880	2045.33	1703.33	1.20078	0.0441248	0.190788
hsa-miR-326	3p	hsa-mir-326	MI0000808	CUCUGG	20	CCUCUGGGCCCUUCCUCCAG	MIMAT0000756	CCTCTGGGCCCTTCCTCCAGT	No	3	5	3	3	3	4	8	8	8	5	5	6	14	17	17	10	13	12	26	21.6667	1.2	0.0313757	0.157347
hsa-miR-455-5p	5p	hsa-mir-455	MI0003513	AUGUGC	22	UAUGUGCCUUUGGACUACAUCG	MIMAT0003150	TATGTGCCTTTGGACTACATCGT	No	78	79	71	62	61	57	166	160	165	135	141	158	448	448	448	362	370	383	458	381.667	1.2	0.000237514	0.0133008
